# Supplementary material for: Myelin Quantification in White Matter Pathology of Progressive Multiple Sclerosis Post-Mortem Brain Samples: A New Approach for Quantifying Remyelination
Source: Int J Mol Sci. 2021 Nov 23;22(23):12634. doi: 10.3390/ijms222312634 (PMC8657470; doi:10.3390/ijms222312634)
Supplement: Supplementary file 1 [file ijms-22-12634-s001.zip]

Archive with 1 entries (1 files):
- ijms-1455836-supplementary.pdf
